# Supplementary material for: The Impact of the COVID-19 Pandemic on Childhood Obesity and Lifestyle—A Report from Italy
Source: Pediatr Rep. 2022 Sep 29;14(4):410–8. doi: 10.3390/pediatric14040049 (PMC9589932; doi:10.3390/pediatric14040049)
Supplement: Supplementary file 1 [file pediatrrep-14-00049-s001.zip]

Archive with 1 entries (1 files):
- pediatrrep-1906224-supplementary.pdf
